# Supplementary material for: Identification of RNA-Binding Proteins as Targetable Putative Oncogenes in Neuroblastoma
Source: Int J Mol Sci. 2020 Jul 19;21(14):5098. doi: 10.3390/ijms21145098 (PMC7403987; doi:10.3390/ijms21145098)
Supplement: Supplementary file 1 [file ijms-21-05098-s001.zip]

Archive with 2 entries (2 files):
- ijms-797756-S.pdf
- ijms-797756-S.xlsx
